# Supplementary material for: Type I Interferon Regulates the Expression of Long Non-Coding RNAs
Source: Front Immunol. 2014 Nov 6;5:548. doi: 10.3389/fimmu.2014.00548 (PMC4222131; doi:10.3389/fimmu.2014.00548)
Supplement: Supplementary file 1 [file Data_Sheet_1.ZIP]

Archive with 10 entries (10 files):
- Captions for Supplementary Tables and Figures.pdf
- Figure S1.JPEG
- Figure S2.JPEG
- Figure S3.JPEG
- Figure S4.JPEG
- Table S1.XLSX
- Table S2.XLSX
- Table S3.XLSX
- Table S4.XLSX
- Table S5.XLSX
