# Supplementary material for: Type I Interferon Regulates the Expression of Long Non-Coding RNAs
Source: Front Immunol. 2014 Nov 6;5:548. doi: 10.3389/fimmu.2014.00548 (PMC4222131; doi:10.3389/fimmu.2014.00548)
Supplement: Supplementary file 1 [file Data_Sheet_1.ZIP › Table S1.XLSX]

## Sheet: HCV
Patient ID	Age	Gender	Date	Sample	HCV
10235	43	M	2006-01-28	TX	HCV 4
10239	50	M	2006-02-22	TX	HCV 1b
10346	56	F	2009-10-24	TX	HCV 1a
10387	62	M	2011-01-12	TX	HCV 1a
10410	64	F	2011-06-28	TX	HCV 1b
10442	43	M	2012-06-16	TX	HCV 4
10449	45	F	2012-10-04	TX	HCV 3a
10467	55	M	2013-07-22	TX	HCV
10359	80	F	2010-02-24	Hepa	HCV
10451	58	M	2013-01-05	TX	HCV 1b
10330	63	M	2009-04-28	TX	HCV
10463	69	M	2013-05-21	TX	HCV
10454	72	M	2013-01-28	Hepa	HCV 1
