# Supplementary material for: Type I Interferon Regulates the Expression of Long Non-Coding RNAs
Source: Front Immunol. 2014 Nov 6;5:548. doi: 10.3389/fimmu.2014.00548 (PMC4222131; doi:10.3389/fimmu.2014.00548)
Supplement: Supplementary file 1 [file Data_Sheet_1.ZIP › Table S2.XLSX]

## Sheet: HIV
Patient	Age at the time of study	Gender	Virus load / ml	CD4 count
#11_77_f_1HB	34	F	3.1 x 10^4	436
#15_79_m_5HB	32	M	1.2 x 10^5	349
#32_78_m_6HB	33	M	5.03 x 10^3	442
#33_66_m_7HB	45	M	2.18 x 10^4	383
#37_41_m_9HB	70	M	7.84 x 10^2	427
#39_64_m_11HB	47	M	4.53 x 10^3	542
#45_50_f_13_HB	61	F	2.67 x 10^4	291
