# Supplementary material for: Type I Interferon Regulates the Expression of Long Non-Coding RNAs
Source: Front Immunol. 2014 Nov 6;5:548. doi: 10.3389/fimmu.2014.00548 (PMC4222131; doi:10.3389/fimmu.2014.00548)
Supplement: Supplementary file 1 [file Data_Sheet_1.ZIP › Table S3.XLSX]

## Sheet: Hoja1
Genes	Forward (5' → 3')	Reverse (5' → 3')
GAPDH	CCAAGGTCATCCATGACAAC	TGTCATACCAGGAAATGAGC
GBP1	GCAATTCTCCAGACAGACCAG	CGTTCCACTTCAATCTCCTTTT
IRF1	ACATCAACAAGGATGCCTGTTT	TGTATCGGCCTGTGTGAATGG
ISG15	AGTGTCCCAGAGTTCATTTTTG	GTCGCCCAGGCTGATCTC
IL6	CCTTCCAAAGATGGCTGAAA	TTTCTGCAGGAACTGGATCA
BST2	CGTGCCAGCCTGTATTCAT	CCAGTCTCACCTGTTGCTCA
OAS	TTAAGAGGCAACTCCGATGG	AGCAGACTGCAAACTCACCA
MALAT	AACTGGGGGTTGGTCTGG	AAATTCCAAAAGAGAACCACACA
ISR1	GCATTGACTCACCTTGCAGA	CGTGCCCATGGAATTTAATC
ISR2	GGTGACAACCAGAATGACTCC	TGCTGTTCTGGGTCACAAAG
ISR3	ACACACAGCACCCTCAAGACT	CACTCTTCGTTGAGTGCATCC
ISR4	CCTCTCCACCCTGGTCTTCT	CCTTTCCTGGTTCAAAGCAC
ISR5	GCCTGTGCGATGGATTATCT	CTCCAGGGCGCTCCTAAT
ISR6	AAGGGGAAAGGACAGAAACG	TGCTTGGTGCTTGATTTCAG
ISR7	TCTGACAGAGGACAATAACAAACA	AAAAAGAACGCATGAGCTGGT
ISR8	AGTTTGTAGCCTATTGGAGGAAAA	TCACTGTCCCCAGGACTCTC
ISR9	CGAAGCTTTTGAAGGTTTAAGG	TTAAGCCACGGAAACAATTT
ISR10	TTAGGATAAATGATTGAGTGTTCCTG	TTGAACCAGGGGAACAATTC
ISR11	TCATTGCAGAGAGGAATTGATG	GAAAAAGAAGTTTTTCCAGCAG
ISR12	GCAGCTCTAAGGACCACAGG	CTGTTGCCACATCTCCTGAA
ISR13	CCTGAGAATGGGTCATTTGC	TTGTACTGACGTTTGGCATTG
ISR14	AACCATGCACTGGAATGACA	CCAAAGGAAGTTGGCAGAGA
ISR15	TCAAATCCCTGTTGCTCAAA	TGCTACTTGTAGATAAGAATGAGCTA
ISR16	CATAAGTTAGCTCAGAGCAATTCCA	CTACTGGATCACAGACCATACTTG
ISR17	AAAGGATGAGGAGGAGCAGA	ATCCAGGGACCTCTTGTTTG
ISR18	CCATGAGGGAGTCTGAAACC	AAGAGAAGCAGAGAGTCCTTGG
ISR19	GGCTTAATAAGACCAGCCCTTT	TGAGAGAAAGGATAGAGCGTGT
ISR20	GACTGGGACTGAGAGAAAAGAG	AAATCGGTAATAGGGTTTGATG
ISR21	GGCAGCAGGAATCTGAAGTAG	CCTTCCCATACCAGCATCTC
ISR22	TCCTTTTCTGGGGGATCCTA	GTGCCTTCTCTGCCTTTGTC
ISR23	TGACTCGCTTGAAACAGCAC	GAGGCGCATTTCCCTACTC
ISR24	ATTTCAGGGCTTCTTCTTTGA	CCATGTGGTGCTGCAATC
IDR1	TGAGGGAGTGAAGTTGAAATTG	TGTTTAATGATGAAAGAGTGAGC
IDR2	CTCTGGTACACTTCAGATTACTTACC	CTAAGGGTTAAAAGCCCTCAAT
IDR3	TCCTGTTGCTTGAGTCCAAA	TCCCTAGGAGGTTTCCAACA
IDR4	TGAATTCCACAGCTTCTTGATG	CTGAACTGGGCTAAGATGC
IDR5	TTCCAAAGTTGCAACGATTTC	TCTAAGCAAACAGAAAAACTCCA
IDR6	AGCCAGAGAAGCACAATTT	AGCAGCTTGGGTTCGTTTT
IDR7	TGGAAGAGGACAAAGGAAGC	GAGGGTAGCAAAAGCCAAAA
IDR8	GAGGTTGTTGTCCTGGTCCT	CTTTAGTGTCGACTGACTCATGG
IDR9	TCTCTCCTTCAGACGCTTTTT	GCAGAATTGACCTGAGCAGA
IDR10	AACAAGAACTGGCAACACAGG	TCCAGTCATCCATTTCTCTCC
IDR11	CCTAGCCCTAACCCTTGCAC	AATTAGTGATAAGGATTTTGTGTGTG
IDR12	AGCACCTACAGATGCTGAGACT	TCCAATTTTACAAGCACTTTGTTC
IDR13	GTGGAGTGCCCTTTCTTCC	TGGGCCAGGTATTCTCAGAT
IDR14	TGAAAGAGCAAGTGACAGACG	ACCACATCTCAATGCCCTCT
IDR15	TTATGCCACCTTCTGCTGTT	AAAGCACCCATCAACCAGAT
IDR16	AACAGGAATTCGACCTGTGG	AATGTTCGCTGTAGGATTTTT
C5orf56-1	AGTTTGTAGCCTATTGGAGGAAAA	TCTTGGCTGTAAGCAGCAGA
C5orf56-2	AGTTTGTAGCCTATTGGAGGAAAA	TGGGAGCTCTGCCATATACA
C5orf56-3	AGTTTGTAGCCTATTGGAGGAAAA	TTTCTCTTGGAGGCATGGTG
C5orf56-5	AGTTTGTAGCCTATTGGAGGAAAA	GGATCTCCACCATCCACAGT
C5orf56-6	AGTTTGTAGCCTATTGGAGGAAAA	CTCCCCTGGCTGTTATGAAA
C5orf56-7	CACTGGAAGCTGGGCAAAG	TAATAAGTAAAGTATTCGCCTTGGTC
lncIRF1E1	CGAGCCAGAGACTGGAAGAG	CTGGATATAAGCCCCAGTCG
lncIRF1E2	TTTCAACTTCCATCCAGGC	GCTACAAACTCTGGCACCTG
