# Supplementary material for: Type I Interferon Regulates the Expression of Long Non-Coding RNAs
Source: Front Immunol. 2014 Nov 6;5:548. doi: 10.3389/fimmu.2014.00548 (PMC4222131; doi:10.3389/fimmu.2014.00548)
Supplement: Supplementary file 1 [file Data_Sheet_1.ZIP › Table S4.XLSX]

## Sheet: Hoja1
UP	GeneName	logFC	B	Position	Name	Alternative names	Strand	Next to	Coding Strand	Rel Position	Classification
ISR1	lincRNA:chr1:200443400-200443852_F	2.1	10.1	chr1:200380928-200444641	TCONS_00000061	lnc-NR5A2-1	S	ZNF281	AS	L	Shared promoter
ISR2	lincRNA:chr1:89873237-89890493_F	0.9	3.2	chr1:89873238-89890493	GBP1P1	RP4-644F6.3	S	GBP6	S	L	Tandem
ISR3	lincRNA:chr12:93956069-93961669_R	1.4	5.0	chr12:93959404-93965174	SOCS2AS1		AS	SOCS2	S	R	AS
ISR4	lincRNA:chr17:70399468-70588943_R	0.8	3.5	chr17:70399463-70588943	Linc00673		AS	None
ISR5	lincRNA:chr2:67402588-67442409_R	1.6	5.2	chr2:67402449-67440900	TCONS_00005171		AS	None
ISR6	lincRNA:chr4:82523950-82965397_R	1.4	3.1	chr4:82524027-82965397	RP11-689K5.3	lnc-RASGEF1B-1	AS	RASGEF1B	AS	L	Tandem
ISR7	lincRNA:chr4:90548934-90641190_F	2.1	3.6	chr4:90548935-90641190	RP11-5D19.1	lnc-MMRN1-2	S	SNCA	AS	R	AS
ISR8	lincRNA:chr5:131798076-131807951_F	1.4	6.0	chr5:131804579-131808735	ENST00000461203	lnc-IRF1-1	S	IRF-1	AS	R	AS
ISR9	lincRNA:chr6:53493370-53496189_F	2.0	6.4	chr6:53493178-53496192	RP11-345L23.1	TCONS_00011314, lnc-LRRC1-3:1	S	None
ISR10	lincRNA:chr6:85130748-85265870_R	1.1	4.4	chr6:85130749-85265870	RP1-90L14.1	TCONS_l2_00025431	AS	None
ISR11	lincRNA:chr7:116211205-116254737_R	1.4	3.9	chr7:116203648-116254874	LOC100996266		AS	CAV1	S	L	Convergent
ISR12	lincRNA:chr7:22610674-22610775_F	1.0	3.2	chr7:22602956-22613617	LOC100506178	lnc-IL6-3:2	S	IL6	S	R	Tandem
ISR13	lincRNA:chr7:66800962-66805009_F	0.9	3.8	chr7:66800963-66805012	LINC01372	RP11-166O4.5, lnc-STAG3L4-1	S	None
ISR14	lincRNA:chr8:128866972-128902987_F	1.0	2.8	chr8:128902835-129113499	PVT1	lnc-MYC-2	S	MYC	S	L	Tandem
ISR15	lincRNA:chr8:90733132-90733552_R	1.8	5.8	chr8:90733172-90734578	RP11-37B2.1	lnc-NBN-1:6	AS	RIPK2	S	R	Shared promoter
ISR16	lincRNA:chr9:22097311-22120320_F	1.6	7.2	chr9:21994790-22121093	CDKN2B-AS1		S	CDKN2B	AS	In	AS
ISR17	lincRNA:chr9:2493073-2521995_R	0.9	5.0	chr9:2422702-2621413	RP11-125B21.2		AS	VLDLR	S	R	Shared promoter
ISR18	lincRNA:chr1:200384492-200384678_F	3.1	10.3	chr1:200380829-200384659	TCONS_00001233	lnc-NR5A2-1	S	ZNF281	AS	L	Shared promoter
ISR19	lincRNA:chr2:208102876-208103386_R	3.0	2.8	chr2:208041221-208104420	TCONS_00004564	lnc-KLF7-1:7	AS	KLF7	AS	L	Tandem
ISR20	lincRNA:chr2:62367371-62385846_F	1.1	3.4	NA			S	None
ISR21	lincRNA:chr2:68919771-68927296_F	0.9	6.6	NA			S	ARHGAP25	S	In	Overlap
ISR22	lincRNA:chr5:42985502-42991219_R	1.2	2.3	chr5:42985503-42993435	LOC643977	FLJ32255, TCONS_00009277	AS	None
ISR23	lincRNA:chr6:29701971-29740296_F	1.4	2.4	NA			S	IFITMP4	AS	L	Divergent
ISR24	lincRNA:chr6:43770929-43810362_F	1.8	2.8	NA			S	VEGFA	S	L	Tandem
ISR25	lincRNA:chr2:37327291-37327559_F	3.1	5.4	NA			S	eIF2AK2	AS	R	AS
ISR26	lincRNA:chr9:130005363-130007469_R	0.8	2.7	NA			AS	GARNL3	S	R	AS
DOWN	GeneName	logFC	B	Position	Name	Alternative names	Strand	Next to	Coding Strand	Rel Position	Classification
IDR1	lincRNA:chr6:30001621-30013571_R	-1.3	2.2	chr6:29968788-30028961	ZNRD1-AS1	NCRNA00171	AS	ZNRD1	S	R	AS
IDR2	lincRNA:chr8:141532461-141536259_R	-0.7	2.1	chr8:141530255-141539600	CASC7		AS	AGO2	AS	R	Tandem
IDR3	lincRNA:chr2:70273132-70278439_R	-0.9	2.3	chr2:70272391-70314436	PCBP1-AS1		AS	PCBP1	S	R	AS
IDR4	lincRNA:chr22:35829799-35830277_F	-1.2	3.1	NA			S	MCM5	S	L	Tandem
IDR5	lincRNA:chr6:86387044-86387458_R	-0.8	1.9	chr6:86386846-86388451	SNHG5		AS	SYNCRIP	AS	L	Tandem
IDR6	lincRNA:chr16:74346999-74360874_R	-0.8	2.0	chr16:74346507-74347288	AC009120.3		AS	PSMD7	S	L	Convergent
IDR7	lincRNA:chr1:150582126-150591026_R	-1.0	3.0	NA			AS	ENSA	AS	In	Overlap
IDR8	lincRNA:chr11:126055515-126071261_F	-1.5	2.9	NA			S	RPUSD4	AS	R	Convergent
IDR9	lincRNA:chr13:30884300-30899600_F	-0.9	1.9	NA			S	None
IDR10	lincRNA:chr18:34811352-34822377_F	-1.1	2.9	NA			S	CELF4	AS	R	Convergent
IDR11	lincRNA:chr4:24814752-24827052_F	-1.4	3.9	NA			S	CCDC149	AS	In	AS
IDR12	lincRNA:chr4:6676128-6678414_F	-0.9	2.7	chr4:6676004-6678711	TCONS_l2_00020391		S	S100P	S	R	Tandem
IDR13	lincRNA:chr5:133837051-133848098_R	-1.4	2.3	NA			AS	PHF15	S	R	Divergent
IDR14	lincRNA:chr8:142273943-142316018_R	-1.4	2.8	NA			AS	SLC45A4	AS	In	Overlap
IDR15	lincRNA:chr9:123606154-123611279_R	-1.0	2.4	NA			AS	PSMD5-AS1	S	In	AS
IDR16	lincRNA:chr9:2756150-2773400_F	-1.3	2.0	NA			S	KIAA0020	AS	L	Divergent
IDR17	lincRNA:chr22:24023047-24026232_R	-0.8	1.8	NA			AS	GUSBP11	AS	In	Overlap
IDR18	lincRNA:chr12:122232742-122237911_R	-0.7	2.9	chr12:122233173-122241390	LINC01089	RHOF	AS	SETD1B	S	R	Shared promoter
IDR19	lincRNA:chr12:116386067-116391690_R	-0.7	3.2	NA			AS	MED13L	AS	R	Tandem
IDR20	lincRNA:chr12:2947389-2952675_F	-0.7	1.8	chr12:2945982-2968961	LOC100507424		S	FOXM1	AS	R	AS
IDR21	lincRNA:chr3:18286746-18365871_F	-0.7	2.7	NA			S	TBC1D5	AS	In	AS
IDR22	lincRNA:chr6:36084247-36091847_F	-0.7	2.9	chr6:36084167-36091301	TCONS_00011799	linc-MAPK13	S	MAPK13	S	R	Tandem
