# Supplementary material for: Type I Interferon Regulates the Expression of Long Non-Coding RNAs
Source: Front Immunol. 2014 Nov 6;5:548. doi: 10.3389/fimmu.2014.00548 (PMC4222131; doi:10.3389/fimmu.2014.00548)
Supplement: Supplementary file 1 [file Data_Sheet_1.ZIP › Table S5.XLSX]

## Sheet: Hoja1
Name	ID	6	12	24	48	72 h	Expression
TCONS_00000061	ISR1	1.3	1.2	4.7	22.0	23.0	VL
GBP1P1	ISR2	181	ND	7.0	4.0	4.4	M
SOCS2AS1	ISR3	1.5	1.6	2.6	2.2	-1.3	L
Linc00673	ISR4	1.3	1.9	-1.1	-1.3	-1.1	M
TCONS_00005171	ISR5	1.6	-1.7	-1.1	1.7	1.0	L
RP11-689K5.3	ISR6	1.4	2.9	-1.3	-1.4	-3.3	VL
RP11-5D19.1	ISR7	-5.0	-10.0	1.2	2.4	1.5	VL
ENST00000461203	ISR8	87.8	ND	8.8	8.6	5.6	M
RP11-345L23.1	ISR9	1.3	1.7	2.0	1.2	1.0	L
RP1-90L14.1	ISR10	-1.4	-3.3	1.2	4.5	3.4	VL
LOC100996266	ISR11	1.8	1.5	1.6	-1.1	-1.3	VL
LOC100506178	ISR12	1.0	ND	2.4	2.9	5.4	L
LINC01372	ISR13	-1.3	-1.3	-1.3	-1.1	-1.3	VL
PVT1	ISR14	-1.4	2.7	-1.1	-1.1	-1.1	M
RP11-37B2.1	ISR15	3.4	2.6	1.9	1.7	1.5	M
CDKN2B-AS1	ISR16	3.8	-1.3	2.5	3.6	1.3	M
RP11-125B21.2	ISR17	-2.0	1.4	-2.5	2.1	2.6	M
TCONS_00001233	ISR18	-2.0	1.1	2.4	3.0	2.3	M
TCONS_00004564	ISR19	1.5	1.5	-1.1	-2.0	-2.5	L
NA: lincRNA:chr2:62367371-62385846_F	ISR20	-2.5	1.0	-1.4	-2.0	-2.5	M
NA: lincRNA:chr2:68919771-68927296_F	ISR21	-1.7	2.1	1.4	1.0	1.0	M
LOC643977	ISR22	8.4	5.3	3.2	2.4	1.8	H
NA: lincRNA:chr6:29701971-29740296_F	ISR23	3.5	1.9	1.3	1.5	1.2	M
NA: lincRNA:chr6:43770929-43810362_F	ISR24	1.1	-1.4	2.1	2.9	2.8	M
Name	ID	6	12	24	48	72 h	Expression
ZNRD1-AS1	IDR1	-1.3	-1.4	-1.7	-1.7	-2.0	M
CASC7	IDR2	1.2	-2.0	-1.7	-2.5	-2.5	H
PCBP1-AS1	IDR3	1.7	1.0	-1.4	-1.3	-1.3	H
NA: lincRNA:chr22:35829799-35830277_F	IDR4	1.2	-3.3	-2.0	1.0	-1.7	H
SNHG5	IDR5	1.2	1.8	1.3	1.0	-1.1	VH
AC009120.3	IDR6	-1.3	1.0	-1.3	-1.4	-1.7	H
NA: lincRNA:chr1:150582126-150591026_R	IDR7	1.1	-1.3	-1.1	-1.3	-1.7	H
NA: lincRNA:chr11:126055515-126071261_F	IDR8	-1.7	1.5	-2.0	-1.3	-1.4	M
NA: lincRNA:chr13:30884300-30899600_F	IDR9	1.6	-1.4	1.0	1.3	1.1	VL
NA: lincRNA:chr18:34811352-34822377_F	IDR10	-1.7	1.0	-2.0	-1.7	-1.7	L
NA: lincRNA:chr4:24814752-24827052_F	IDR11	2.0	5.0	-2.0	1.2	-1.7	L
TCONS_l2_00020391	IDR12	-1.1	1.2	1.0	-1.3	-1.1	M
NA: lincRNA:chr5:133837051-133848098_R	IDR13	-1.1	1.4	-1.1	1.9	1.2	M
NA: lincRNA:chr8:142273943-142316018_R	IDR14	1.8	-3.3	-1.4	1.1	-1.3	L
NA: lincRNA:chr9:123606154-123611279_R	IDR15	-2.5	1.6	-1.7	-1.4	-1.1	H
NA: lincRNA:chr9:2756150-2773400_F	IDR16	1.0	-1.7	-2.5	-5.0	-10.0	VH
